# Supplementary material for: The Pattern of Rare Earth Elements Like a Possible Helpful Tool in Traceability and Geographical Characterization of the Soil-Olive System (Olea europaea L.)
Source: Plants (Basel). 2022 Sep 30;11(19):2579. doi: 10.3390/plants11192579 (PMC9571631; doi:10.3390/plants11192579)
Supplement: Supplementary file 1 [file plants-11-02579-s001.zip]

Archive with 1 entries (1 files):
- plants-1938508-supplementary (1).pdf
